# Supplementary material for: Structural Refinement by Direct Mapping Reveals Assembly Inconsistencies near Hi-C Junctions
Source: Plants (Basel). 2023 Jan 10;12(2):320. doi: 10.3390/plants12020320 (PMC9861903; doi:10.3390/plants12020320)
Supplement: Supplementary file 1 [file plants-12-00320-s001.zip › Supplementary_tables.xlsx]

## Sheet: TableS1
	Table S1. Statistical analysis of the Haematococcus lacustris sequencing and mapping data
		Nanopore	Illumina	Hi-C	Bionano BspQI (> 150 kbp)	Bionano BssSI (> 150 kbp)
	Total sequenced bases	12.0 Gbp	36 gbp	90 Gbp	203 gbp	250 gbp
	Number of reads/fragments	2074946	119607416	302601482	997846	1333427
	Reads N50	15.9 Kbp	-	-	197 kbp	186 kbp
	Average reads length	5.8 Kbp	-	-	202 kbp	194 kbp
	Longest read	433.5 Kbp	-	-	1.7 mbp	1.0 mbp
	Molecules label density /100kb	-	-	-	11.8	19.8
	Expected coverage	80X	240X	605X	1,300X	1,600X

## Sheet: TableS2
	Table S2. Statistical analysis of the Haematococcus lacustris draft genome assembly data
		Flye - ONT
	Total assembly length (bp)	272856389
	Number of contigs	4,645
	Contigs N50 (bp)	250,487
	Contig average length (bp)	58,741
	Longest contig (bp)	1,782,748
	Shortest contig (bp)	487
	BUSCO complete genes	1,476 (97.2%)
	BUSCO duplicated genes	1,104 (72.7%)

## Sheet: TableS3
		Table S3. Number of contigs in Hi-C scaffolds grouped by contig length and relative percentage of erroneous joins.
		Contig size range	Number of contigs involved in conflicts	Number of joined contigs	Error percentage over contig of the same size
		1-10k	17	121	0.14
		10k-20k	23	94	0.24
		20k-30k	45	180	0.25
		30k-40k	21	90	0.23
		40k-50k	35	110	0.32
		50k-60k	28	94	0.3
		60k-70k	19	88	0.22
		70k-80k	14	86	0.16
		80k-90k	22	64	0.34
		90k-100k	24	68	0.35
		100k-150k	94	282	0.33
		150-200k	69	178	0.39
		200k-250k	44	118	0.37
		250-300k	32	96	0.33
		300-350k	34	86	0.4
		350-400k	18	56	0.32
		400-450k	18	34	0.53
		450-500k	5	16	0.31
		500-550k	8	14	0.57
		550-600k	8	16	0.5
		600-650k	5	6	0.83
		650-700k	1	6	0.17
		700-750k	1	2	0.5
		750-800k	2	8	0.25
		800-850k	0	0	0
		850-900k	0	0	0
		900-950k	4	8	0.5
		950k-1M	1	2	0.5
